# Supplementary material for: Fish-hunting cone snail disrupts prey’s glucose homeostasis with weaponized mimetics of somatostatin and insulin
Source: Nat Commun. 2024 Aug 20;15:6408. doi: 10.1038/s41467-024-50470-2 (PMC11336141; doi:10.1038/s41467-024-50470-2)
Supplement: Supplementary file 4 — Source Data [file 41467_2024_50470_MOESM4_ESM.xlsx]

## Sheet: Fig. 1D
	Data for large scatter plot (left)						Data for the bar plot (right)
	index	tpm	type				type	segment	tpm
	1	70629.7	toxin				Insulin	B1	7.95
	2	63836	toxin				Insulin	B2	613.84
	3	37456.9	toxin				Insulin	B3	7788.33
	4	27993.8	other				Insulin	B4	49610.1
	5	22628	other				Consomatin	B1	0
	6	21036.1	other				Consomatin	B2	0
	7	19789.2	toxin				Consomatin	B3	0
	8	19535.3	toxin				Consomatin	B4	6773.67
	9	17229.5	toxin				Insulin	Bulb	69.18
	10	16605.9	other				Consomatin	Bulb	0
	11	16339.4	toxin
	12	15400.3	toxin
	13	14707	toxin
	14	14610.3	toxin
	15	14039.6	toxin
	16	13973.1	toxin
	17	13581.4	other
	18	13203.4	toxin
	19	12545.4	other
	20	12439	toxin
	21	12383.6	toxin
	22	12076.6	toxin
	23	11987.8	toxin
	24	11452.2	toxin
	25	11000.6	other
	26	9358.92	toxin
	27	9018.43	toxin
	28	8720.32	other
	29	8365.75	Insulin
	30	8111.9	other
	31	7418.97	other
	32	7157.39	other
	33	6877.98	Consomatin
	34	6130.27	other
	35	5971.19	other
	36	5961.87	toxin
	37	5206.31	other
	38	4965.09	other
	39	4640.4	other
	40	4554.09	other
	41	4530.92	other
	42	3855.44	toxin
	43	3098.48	other
	44	3075.29	other
	45	3066.9	other
	46	2961.71	toxin
	47	2897.34	other
	48	2847.21	toxin
	49	2828.08	other
	50	2774.15	other
	51	2575.74	toxin
	52	2549.14	toxin
	53	2509.73	toxin
	54	2229.17	toxin
	55	2227.09	other
	56	2193.44	other
	57	2190.03	other
	58	2126.47	toxin
	59	2084.67	toxin
	60	2059.6	toxin
	61	2056.35	toxin
	62	2042.97	other
	63	1985.69	toxin
	64	1912.09	toxin
	65	1868.88	toxin
	66	1812.12	other
	67	1788.36	other
	68	1718.03	other
	69	1677.78	other
	70	1660.58	other
	71	1604.36	toxin
	72	1583.79	other
	73	1499.1	toxin
	74	1483.56	toxin
	75	1480.33	toxin
	76	1460.89	other
	77	1459.32	toxin
	78	1458.8	other
	79	1401.68	other
	80	1320.56	toxin
	81	1311.5	other
	82	1307.9	other
	83	1291.48	other
	84	1286.16	other
	85	1269.34	other
	86	1258.57	other
	87	1201.79	other
	88	1193.76	other
	89	1135.64	toxin
	90	1114.49	other
	91	1095.89	toxin
	92	1091.59	toxin
	93	1065.19	toxin
	94	1064.44	other
	95	1038.74	other
	96	1030.1	other
	97	1022.61	other
	98	1012.76	other
	99	999.51	other
	100	972.83	other
	101	965.3	toxin
	102	960.04	other
	103	950.2	other
	104	932.03	other
	105	885.69	other
	106	883.6	other
	107	863.04	other
	108	841.19	other
	109	836.33	other
	110	833.65	other
	111	823.8	other
	112	814.37	other
	113	814.31	toxin
	114	804	toxin
	115	787.25	toxin
	116	768.51	other
	117	756.06	other
	118	754.16	toxin
	119	747.06	other
	120	743.84	other
	121	736.87	other
	122	731.86	other
	123	723.78	other
	124	718.67	other
	125	683.01	other
	126	680.39	other
	127	666.34	other
	128	661.7	other
	129	649.23	other
	130	647.55	other
	131	622.93	other
	132	617.3	other
	133	614.98	other
	134	608.38	other
	135	606.41	other
	136	604.75	other
	137	585.2	toxin
	138	577.81	other
	139	574.87	other
	140	570.01	other
	141	566.6	other
	142	560.41	other
	143	550.34	other
	144	547.47	toxin
	145	544.05	other
	146	540.35	other
	147	532.15	toxin
	148	521.72	other
	149	510.04	other
	150	508.55	other
	151	507.12	other
	152	504.29	other
	153	503.37	toxin
	154	502.45	other
	155	500.26	other
	156	493.62	other
	157	491.78	other
	158	490.43	other
	159	489.55	other
	160	489.23	other
	161	489.09	toxin
	162	486.07	other
	163	483.08	other
	164	482.91	other
	165	478.91	other
	166	473.49	other
	167	473.06	other
	168	444.29	other
	169	442.67	other
	170	434.05	other
	171	429.28	other
	172	426.64	other
	173	424.24	other
	174	423.22	other
	175	421.31	other
	176	418.3	other
	177	417.46	other
	178	411.14	other
	179	409.15	other
	180	407.12	other
	181	405.65	other
	182	405.14	other
	183	398.94	other
	184	395.42	other
	185	388.42	other
	186	382.26	other
	187	381.59	other
	188	380.07	other
	189	375.29	other
	190	373.05	other
	191	373.02	toxin
	192	372.97	other
	193	371.51	other
	194	369.84	other
	195	363.82	other
	196	363.34	toxin
	197	362.05	other
	198	358.62	toxin
	199	357.89	toxin
	200	357.62	other
	201	357.17	other
	202	355.71	other
	203	355.14	other
	204	353.87	other
	205	352.69	other
	206	352.16	other
	207	352.09	other
	208	351.73	other
	209	349.45	other
	210	346.32	other
	211	345.75	toxin
	212	345.72	other
	213	344.27	toxin
	214	342.78	other
	215	341.42	other
	216	337.84	other
	217	336.61	other
	218	329.4	other
	219	329.06	other
	220	327.83	other
	221	320.63	other
	222	318.24	other
	223	317.39	other
	224	317.03	toxin
	225	314.75	other
	226	311.95	other
	227	311.54	other
	228	310.27	other
	229	309.68	other
	230	308.62	toxin
	231	308.14	other
	232	307.96	other
	233	307.44	other
	234	306.43	toxin
	235	303.58	other
	236	300.32	other
	237	299.82	other
	238	298.37	other
	239	295.91	other
	240	294.24	other
	241	293.1	other
	242	292.59	other
	243	291.08	other
	244	290.39	other
	245	290.19	other
	246	290.17	other
	247	288.68	other
	248	287.43	other
	249	286.78	other
	250	286.36	other
	251	284.74	other
	252	283.01	other
	253	282.55	other
	254	280.45	other
	255	279.52	other
	256	278.77	other
	257	277.87	other
	258	272.55	other
	259	271.43	other
	260	270	other
	261	269.46	other
	262	269.04	other
	263	266.69	other
	264	266.65	other
	265	265.4	other
	266	263.81	other
	267	263.59	other
	268	257.95	other
	269	256.31	other
	270	255.84	toxin
	271	251.55	other
	272	249.18	other
	273	248.6	other
	274	247.48	other
	275	246.5	other
	276	245.06	other
	277	244.83	other
	278	241.72	toxin
	279	241.64	other
	280	241.62	other
	281	241.51	other
	282	239.09	other
	283	238.93	other
	284	238.86	other
	285	236.51	other
	286	235.09	other
	287	234.49	other
	288	234.12	other
	289	231.9	other
	290	231.05	other
	291	230.93	other
	292	230.34	toxin
	293	226.99	other
	294	225.53	other
	295	225.18	other
	296	223.51	other
	297	220.82	other
	298	220.18	toxin
	299	218.41	other
	300	217.23	other
	301	213.86	toxin
	302	213.61	toxin
	303	212.54	other
	304	210.77	other
	305	209.48	other
	306	207.59	other
	307	207.31	other
	308	207	other
	309	206.27	other
	310	205.88	other
	311	203.97	other
	312	202.28	other
	313	200.56	other
	314	200.01	other
	315	198.63	other
	316	198.28	other
	317	197.74	toxin
	318	197.22	other
	319	196.81	other
	320	195.64	other
	321	194.47	other
	322	193.87	other
	323	193.31	other
	324	192.96	other
	325	192.61	other
	326	192.19	other
	327	190.4	toxin
	328	190.25	other
	329	189.32	toxin
	330	188.51	toxin
	331	185.57	toxin
	332	184.72	other
	333	183.35	other
	334	183.27	other
	335	182.68	other
	336	180.21	other
	337	179.12	other
	338	178.45	other
	339	176.37	other
	340	175.16	other
	341	173.89	other
	342	172.31	other
	343	172.18	other
	344	171.89	other
	345	171.66	toxin
	346	170.16	other
	347	169.34	other
	348	169.31	other
	349	168.1	toxin
	350	167.32	other
	351	167.29	other
	352	167.16	other
	353	164.54	other
	354	161.33	other
	355	160.25	other
	356	159.41	other
	357	158.85	other
	358	158.52	other
	359	158.15	other
	360	156.03	other
	361	154.89	other
	362	154.74	other
	363	154.6	toxin
	364	154.22	other
	365	153.74	other
	366	152.71	other
	367	152.17	toxin
	368	152.15	other
	369	151.8	other
	370	151.1	other
	371	150.79	other
	372	150.57	toxin
	373	150.5	other
	374	145.67	other
	375	145.17	toxin
	376	144.82	other
	377	143.12	other
	378	141.1	other
	379	138.17	other
	380	137.73	other
	381	137.72	other
	382	137.28	other
	383	137.05	other
	384	136.76	other
	385	135.85	other
	386	135.83	other
	387	135.32	toxin
	388	133.93	other
	389	133.84	other
	390	133.17	other
	391	128.11	other
	392	127.23	other
	393	126.39	other
	394	125.73	other
	395	125.55	other
	396	124.02	toxin
	397	122.81	other
	398	122.58	other
	399	122.55	other
	400	121.89	other
	401	121.22	toxin
	402	119.69	other
	403	119.28	other
	404	118.43	toxin
	405	117.97	other
	406	113.66	toxin
	407	113.29	toxin
	408	112.45	other
	409	111.32	other
	410	110.93	other
	411	110.13	other
	412	109.96	other
	413	109.6	other
	414	109.22	other
	415	107.97	other
	416	106.29	other
	417	105.81	other
	418	105.78	other
	419	105.71	other
	420	105.68	other
	421	104.12	other
	422	103.6	other
	423	103.48	other
	424	102.44	other
	425	101.83	other
	426	100.97	other
	427	100.38	other
	428	100.21	other
	429	99.9	other
	430	99.48	toxin
	431	99.37	other
	432	99.14	other
	433	99.06	other
	434	98.85	other
	435	98.83	other
	436	98.72	other
	437	98.61	toxin
	438	98.44	other
	439	98.39	other
	440	98.36	other
	441	98.2	other
	442	98.09	other
	443	97.95	other
	444	97.51	other
	445	97.41	toxin
	446	97.31	other
	447	97.27	other
	448	96.73	other
	449	95.84	other
	450	95.24	other
	451	95.22	toxin
	452	95.04	other
	453	94.76	other
	454	94.62	other
	455	94.08	other
	456	94.07	other
	457	93.99	other
	458	93.79	toxin
	459	93.62	other
	460	93.19	other
	461	93.15	other
	462	92.64	other
	463	92.42	other
	464	92.04	other
	465	91.49	toxin
	466	91.48	other
	467	91.46	other
	468	91.43	other
	469	91.31	other
	470	91.05	other
	471	91.02	toxin
	472	90.89	other
	473	90.61	other
	474	90.57	other
	475	90.34	other
	476	90.18	other
	477	89.89	other
	478	89.19	other
	479	88.97	other
	480	88.12	other
	481	87.41	other
	482	86.55	other
	483	86.04	other
	484	85.97	other
	485	85.12	toxin
	486	84.67	other
	487	84.6	other
	488	84.48	toxin
	489	84.31	other
	490	84.01	other
	491	83.67	toxin
	492	83.62	other
	493	83.61	other
	494	83.28	other
	495	83.14	other
	496	82.66	other
	497	82.48	other
	498	82.2	other
	499	82.12	other
	500	82.12	other
	501	82.05	other
	502	82.03	other
	503	82	other
	504	81.82	toxin
	505	81.6	other
	506	81.39	other
	507	81.32	other
	508	80.06	other
	509	79.66	other
	510	79.65	other
	511	79.6	other
	512	79.42	other
	513	79.22	other
	514	79.17	other
	515	79.11	other
	516	79.03	other
	517	78.81	other
	518	78.76	other
	519	78.63	other
	520	78.03	other
	521	77.66	other
	522	77.63	other
	523	77	other
	524	76.86	toxin
	525	76.73	other
	526	76.72	toxin
	527	76.66	other
	528	76.17	other
	529	76.03	other
	530	75.94	other
	531	75.11	other
	532	74.63	other
	533	74.41	toxin
	534	74.38	other
	535	74.35	other
	536	74.27	other
	537	74.06	other
	538	73.82	other
	539	73.72	other
	540	73.45	other
	541	73.39	other
	542	73.39	other
	543	73.15	other
	544	72.82	other
	545	72.72	other
	546	72.62	other
	547	72.57	other
	548	72.37	other
	549	72.06	other
	550	72.06	other
	551	71.97	other
	552	71.95	other
	553	71.89	other
	554	71.78	other
	555	71.64	toxin
	556	71.54	other
	557	71.51	other
	558	71.48	other
	559	71.27	other
	560	71	other
	561	70.81	other
	562	70.79	other
	563	70.57	other
	564	70.51	other
	565	69.82	other
	566	69.76	other
	567	69.64	other
	568	69.3	other
	569	68.79	other
	570	68.63	other
	571	68.52	other
	572	68.46	other
	573	68.31	other
	574	68.12	other
	575	68.1	other
	576	67.94	other
	577	67.86	other
	578	67.66	toxin
	579	67.61	other
	580	67.33	other
	581	67.06	other
	582	66.86	other
	583	66.29	other
	584	66.18	other
	585	66.04	other
	586	65.88	other
	587	65.7	other
	588	65.7	other
	589	65.43	other
	590	65.03	other
	591	64.86	other
	592	64.81	other
	593	64.8	other
	594	64.58	other
	595	64.43	other
	596	64.38	other
	597	64.24	other
	598	64.19	other
	599	63.95	other
	600	63.85	other
	601	63.82	other
	602	63.64	toxin
	603	63.49	other
	604	63.46	other
	605	62.97	other
	606	62.33	other
	607	62.06	other
	608	62	other
	609	61.88	other
	610	61.44	other
	611	61.2	other
	612	60.94	other
	613	60.71	other
	614	60.52	other
	615	60.44	other
	616	60.37	other
	617	60.29	other
	618	60.25	other
	619	60.25	other
	620	60.2	other
	621	60.13	other
	622	60.1	other
	623	60	other
	624	59.98	other
	625	59.66	other
	626	59.54	other
	627	59.51	other
	628	59.49	other
	629	59.35	other
	630	59.28	other
	631	59.17	other
	632	59.01	other
	633	58.87	other
	634	58.79	other
	635	58.75	other
	636	58.66	other
	637	58.2	other
	638	58.17	other
	639	58.02	other
	640	57.99	other
	641	57.91	other
	642	57.85	other
	643	57.77	other
	644	57.47	other
	645	57.3	other
	646	57.18	other
	647	57.09	toxin
	648	56.91	other
	649	56.75	other
	650	56.42	other
	651	56.35	other
	652	56.03	other
	653	55.87	other
	654	55.79	other
	655	55.72	other
	656	55.67	other
	657	55.55	other
	658	55.4	other
	659	55.14	other
	660	54.64	other
	661	54.58	other
	662	54.51	other
	663	54.48	other
	664	54.25	other
	665	54.2	other
	666	54.18	other
	667	54.02	other
	668	53.95	other
	669	53.92	other
	670	53.92	other
	671	53.92	other
	672	53.8	other
	673	53.67	toxin
	674	53.62	other
	675	53.51	other
	676	53.47	toxin
	677	53.32	other
	678	53.31	other
	679	53.1	other
	680	53.07	toxin
	681	53.02	other
	682	53.02	other
	683	52.82	other
	684	52.8	other
	685	52.63	other
	686	52.49	other
	687	52.35	toxin
	688	52.3	other
	689	52.28	other
	690	52.2	other
	691	52.16	other
	692	52.03	other
	693	52.01	other
	694	52	other
	695	51.95	other
	696	51.87	other
	697	51.86	other
	698	51.7	other
	699	51.61	other
	700	51.51	other
	701	51.48	other
	702	51.45	other
	703	51.42	other
	704	51.38	other
	705	51.06	other
	706	51	toxin
	707	50.96	other
	708	50.84	other
	709	50.7	other
	710	50.67	other
	711	50.67	other
	712	50.67	other
	713	50.56	other
	714	50.39	other
	715	50.16	other
	716	50.16	other
	717	50.15	other
	718	50.01	other
	719	49.98	other
	720	49.94	other
	721	49.87	other
	722	49.82	other
	723	49.8	other
	724	49.79	other
	725	49.37	toxin
	726	49.33	other
	727	49.28	other
	728	49.21	toxin
	729	49.08	other
	730	49.03	other
	731	48.82	toxin
	732	48.77	other
	733	48.74	other
	734	48.64	other
	735	48.49	other
	736	48.44	other
	737	48.3	other
	738	48.29	other
	739	48.25	toxin
	740	48.23	other
	741	48.17	toxin
	742	48.08	other
	743	47.95	other
	744	47.87	other
	745	47.79	other
	746	47.7	other
	747	47.68	toxin
	748	47.67	other
	749	47.63	other
	750	47.62	other
	751	47.61	other
	752	47.6	other
	753	47.52	other
	754	47.5	other
	755	47.36	other
	756	47.21	toxin
	757	47.13	other
	758	47.12	other
	759	47.11	other
	760	47.1	other
	761	47.07	other
	762	47.01	other
	763	46.98	other
	764	46.9	other
	765	46.88	other
	766	46.74	other
	767	46.68	toxin
	768	46.57	other
	769	46.54	other
	770	46.51	other
	771	46.26	toxin
	772	46.14	other
	773	45.97	other
	774	45.93	other
	775	45.91	other
	776	45.88	other
	777	45.54	other
	778	45.38	other
	779	45.29	other
	780	45.24	other
	781	45.17	other
	782	45.09	other
	783	44.69	other
	784	44.65	other
	785	44.65	other
	786	44.62	other
	787	44.51	other
	788	44.5	other
	789	44.42	other
	790	44.42	toxin
	791	44.4	other
	792	44.29	other
	793	44.26	other
	794	44.26	other
	795	44.24	other
	796	43.95	other
	797	43.86	other
	798	43.86	other
	799	43.37	other
	800	43.36	other
	801	43.29	other
	802	43.26	other
	803	43.18	other
	804	43.17	other
	805	43.13	toxin
	806	43.12	other
	807	43.1	other
	808	43.09	other
	809	42.85	other
	810	42.78	other
	811	42.67	other
	812	42.64	toxin
	813	42.63	other
	814	42.6	toxin
	815	42.57	other
	816	42.56	other
	817	42.54	other
	818	42.5	other
	819	42.47	other
	820	42.41	other
	821	42.4	other
	822	42.36	other
	823	42.36	other
	824	42.3	other
	825	42.18	other
	826	42.17	other
	827	42.17	other
	828	42.09	toxin
	829	41.98	other
	830	41.96	toxin
	831	41.94	other
	832	41.82	other
	833	41.79	other
	834	41.76	other
	835	41.73	other
	836	41.6	other
	837	41.59	other
	838	41.55	other
	839	41.46	other
	840	41.38	other
	841	41.36	other
	842	41.27	other
	843	41.27	other
	844	41.24	other
	845	41.18	other
	846	41.17	other
	847	41.11	toxin
	848	41.07	other
	849	41.01	other
	850	40.99	other
	851	40.86	other
	852	40.84	other
	853	40.77	other
	854	40.76	other
	855	40.75	other
	856	40.7	other
	857	40.64	other
	858	40.63	other
	859	40.56	other
	860	40.47	other
	861	40.46	other
	862	40.46	other
	863	40.45	other
	864	40.4	other
	865	40.38	other
	866	40.38	other
	867	40.35	other
	868	40.35	other
	869	40.32	other
	870	40.24	other
	871	40.05	other
	872	39.93	other
	873	39.89	other
	874	39.84	toxin
	875	39.73	other
	876	39.66	other
	877	39.65	other
	878	39.59	other
	879	39.56	other
	880	39.49	other
	881	39.35	other
	882	39.29	other
	883	39.25	other
	884	39.22	other
	885	39.21	other
	886	39.11	other
	887	39.08	other
	888	39.04	other
	889	38.97	other
	890	38.93	other
	891	38.85	other
	892	38.81	other
	893	38.76	other
	894	38.75	other
	895	38.63	other
	896	38.57	other
	897	38.56	other
	898	38.54	other
	899	38.45	other
	900	38.38	other
	901	38.36	other
	902	38.29	other
	903	38.18	other
	904	38.13	other
	905	37.97	other
	906	37.87	other
	907	37.75	other
	908	37.73	other
	909	37.71	other
	910	37.7	other
	911	37.68	other
	912	37.66	other
	913	37.66	other
	914	37.64	other
	915	37.31	other
	916	37.27	other
	917	37.22	other
	918	37.18	other
	919	37.09	other
	920	37.09	other
	921	37.06	other
	922	37.05	other
	923	37	other
	924	36.99	other
	925	36.96	other
	926	36.94	other
	927	36.9	other
	928	36.88	other
	929	36.88	other
	930	36.87	other
	931	36.86	other
	932	36.82	other
	933	36.81	other
	934	36.78	other
	935	36.78	other
	936	36.72	other
	937	36.66	other
	938	36.65	toxin
	939	36.61	other
	940	36.51	other
	941	36.5	other
	942	36.46	other
	943	36.43	other
	944	36.43	toxin
	945	36.4	other
	946	36.39	other
	947	36.38	other
	948	36.32	other
	949	36.3	other
	950	36.2	other
	951	36.2	other
	952	36.17	other
	953	36.09	other
	954	36.08	other
	955	36.03	other
	956	35.96	other
	957	35.94	other
	958	35.94	other
	959	35.82	other
	960	35.73	other
	961	35.68	other
	962	35.61	other
	963	35.6	other
	964	35.55	other
	965	35.52	toxin
	966	35.38	other
	967	35.37	toxin
	968	35.19	other
	969	35.17	other
	970	35.08	other
	971	35.03	other
	972	34.9	other
	973	34.89	other
	974	34.85	other
	975	34.77	other
	976	34.7	other
	977	34.69	other
	978	34.67	other
	979	34.66	other
	980	34.65	other
	981	34.62	other
	982	34.61	other
	983	34.6	other
	984	34.6	other
	985	34.52	other
	986	34.5	other
	987	34.5	other
	988	34.49	other
	989	34.48	other
	990	34.46	other
	991	34.45	other
	992	34.38	other
	993	34.37	other
	994	34.35	other
	995	34.31	toxin
	996	34.29	other
	997	34.21	other
	998	34.18	other
	999	34.16	other
	1000	34.16	other
	1001	34.11	other
	1002	34.1	other
	1003	34.08	other
	1004	34.05	other
	1005	34	other
	1006	33.99	other
	1007	33.95	toxin
	1008	33.94	other
	1009	33.89	other
	1010	33.87	other
	1011	33.83	other
	1012	33.79	toxin
	1013	33.75	other
	1014	33.7	other
	1015	33.67	toxin
	1016	33.61	other
	1017	33.6	other
	1018	33.48	other
	1019	33.47	other
	1020	33.43	other
	1021	33.42	other
	1022	33.41	other
	1023	33.38	other
	1024	33.36	other
	1025	33.36	other
	1026	33.35	other
	1027	33.29	other
	1028	33.28	other
	1029	33.25	other
	1030	33.18	other
	1031	33.15	other
	1032	33.08	other
	1033	32.98	other
	1034	32.91	other
	1035	32.91	other
	1036	32.9	toxin
	1037	32.89	other
	1038	32.83	other
	1039	32.82	other
	1040	32.8	other
	1041	32.77	other
	1042	32.72	other
	1043	32.7	other
	1044	32.7	other
	1045	32.67	other
	1046	32.65	other
	1047	32.59	other
	1048	32.46	other
	1049	32.46	other
	1050	32.39	other
	1051	32.35	other
	1052	32.26	other
	1053	32.22	other
	1054	32.22	other
	1055	32.2	other
	1056	32.18	other
	1057	32.03	other
	1058	32.03	other
	1059	31.99	other
	1060	31.91	other
	1061	31.88	other
	1062	31.86	other
	1063	31.83	other
	1064	31.82	other
	1065	31.82	other
	1066	31.78	other
	1067	31.77	other
	1068	31.76	other
	1069	31.75	other
	1070	31.74	other
	1071	31.7	other
	1072	31.68	other
	1073	31.67	other
	1074	31.61	other
	1075	31.55	other
	1076	31.46	other
	1077	31.45	other
	1078	31.41	other
	1079	31.41	toxin
	1080	31.37	other
	1081	31.35	toxin
	1082	31.35	other
	1083	31.33	other
	1084	31.24	other
	1085	31.21	other
	1086	31.2	other
	1087	31.15	other
	1088	31.13	other
	1089	31.12	other
	1090	31.08	other
	1091	31.08	other
	1092	30.96	other
	1093	30.79	other
	1094	30.79	other
	1095	30.76	other
	1096	30.74	other
	1097	30.74	other
	1098	30.72	other
	1099	30.67	other
	1100	30.6	other
	1101	30.59	other
	1102	30.56	other
	1103	30.53	other
	1104	30.53	other
	1105	30.44	other
	1106	30.44	other
	1107	30.4	other
	1108	30.37	other
	1109	30.35	other
	1110	30.3	other
	1111	30.3	other
	1112	30.29	toxin
	1113	30.21	other
	1114	30.05	other
	1115	30.02	other
	1116	29.91	other
	1117	29.82	other
	1118	29.71	other
	1119	29.65	other
	1120	29.55	other
	1121	29.55	other
	1122	29.54	other
	1123	29.52	other
	1124	29.5	other
	1125	29.48	other
	1126	29.46	other
	1127	29.46	other
	1128	29.43	other
	1129	29.37	other
	1130	29.34	other
	1131	29.34	toxin
	1132	29.29	other
	1133	29.28	other
	1134	29.25	other
	1135	29.25	other
	1136	29.22	other
	1137	29.22	other
	1138	29.11	other
	1139	29.07	other
	1140	29.07	other
	1141	29.01	other
	1142	29	other
	1143	28.96	other
	1144	28.92	other
	1145	28.83	other
	1146	28.7	other
	1147	28.68	other
	1148	28.65	toxin
	1149	28.62	other
	1150	28.61	other
	1151	28.58	toxin
	1152	28.57	other
	1153	28.54	other
	1154	28.49	other
	1155	28.48	other
	1156	28.45	other
	1157	28.43	other
	1158	28.39	other
	1159	28.32	other
	1160	28.3	other
	1161	28.29	other
	1162	28.27	other
	1163	28.25	other
	1164	28.23	other
	1165	28.21	other
	1166	28.2	other
	1167	28.19	other
	1168	28.18	other
	1169	28.16	other
	1170	28.16	other
	1171	28.15	other
	1172	28.14	other
	1173	28.13	other
	1174	28.12	other
	1175	28.1	other
	1176	28.06	other
	1177	28.04	other
	1178	28.02	other
	1179	28.01	other
	1180	27.98	other
	1181	27.92	other
	1182	27.91	other
	1183	27.91	other
	1184	27.86	other
	1185	27.86	other
	1186	27.85	other
	1187	27.85	other
	1188	27.75	other
	1189	27.71	other
	1190	27.69	other
	1191	27.68	other
	1192	27.67	other
	1193	27.6	other
	1194	27.44	other
	1195	27.42	other
	1196	27.42	other
	1197	27.39	other
	1198	27.35	other
	1199	27.34	other
	1200	27.32	other
	1201	27.29	toxin
	1202	27.27	toxin
	1203	27.25	other
	1204	27.2	toxin
	1205	27.16	other
	1206	27.14	other
	1207	27.11	other
	1208	27.09	other
	1209	27.03	other
	1210	26.99	other
	1211	26.97	other
	1212	26.97	other
	1213	26.94	other
	1214	26.94	other
	1215	26.93	other
	1216	26.92	other
	1217	26.88	other
	1218	26.83	other
	1219	26.83	toxin
	1220	26.75	other
	1221	26.7	other
	1222	26.69	other
	1223	26.67	other
	1224	26.6	other
	1225	26.59	other
	1226	26.58	other
	1227	26.57	other
	1228	26.57	other
	1229	26.57	toxin
	1230	26.55	other
	1231	26.55	other
	1232	26.52	other
	1233	26.51	other
	1234	26.45	other
	1235	26.44	other
	1236	26.39	other
	1237	26.33	other
	1238	26.27	other
	1239	26.26	other
	1240	26.25	other
	1241	26.24	other
	1242	26.21	other
	1243	26.2	other
	1244	26.16	other
	1245	26.11	other
	1246	26.11	other
	1247	26.1	other
	1248	26.09	other
	1249	26.06	other
	1250	26.05	other
	1251	26.04	other
	1252	26	other
	1253	25.99	other
	1254	25.98	other
	1255	25.96	other
	1256	25.94	other
	1257	25.79	other
	1258	25.77	other
	1259	25.66	other
	1260	25.63	other
	1261	25.63	other
	1262	25.61	other
	1263	25.6	other
	1264	25.6	other
	1265	25.59	other
	1266	25.58	other
	1267	25.52	other
	1268	25.51	other
	1269	25.46	other
	1270	25.45	other
	1271	25.43	other
	1272	25.43	other
	1273	25.4	other
	1274	25.38	other
	1275	25.36	other
	1276	25.32	other
	1277	25.22	other
	1278	25.22	other
	1279	25.18	other
	1280	25.17	other
	1281	25.16	other
	1282	25.14	other
	1283	25.13	other
	1284	25.13	other
	1285	25.11	other
	1286	25.1	other
	1287	25.09	other
	1288	25.07	other
	1289	25.06	other
	1290	25.06	toxin
	1291	25.03	other
	1292	25.03	other
	1293	25	other
	1294	24.92	other
	1295	24.91	other
	1296	24.87	other
	1297	24.85	other
	1298	24.85	other
	1299	24.8	other
	1300	24.8	other
	1301	24.77	other
	1302	24.75	other
	1303	24.75	other
	1304	24.68	other
	1305	24.68	other
	1306	24.67	other
	1307	24.62	other
	1308	24.56	other
	1309	24.55	other
	1310	24.54	other
	1311	24.51	other
	1312	24.49	other
	1313	24.48	other
	1314	24.48	other
	1315	24.48	toxin
	1316	24.45	other
	1317	24.45	toxin
	1318	24.44	other
	1319	24.39	other
	1320	24.39	other
	1321	24.34	other
	1322	24.33	other
	1323	24.32	other
	1324	24.27	other
	1325	24.26	other
	1326	24.26	other
	1327	24.22	other
	1328	24.17	other
	1329	24.16	other
	1330	24.14	other
	1331	24.13	other
	1332	24.09	other
	1333	24.06	other
	1334	24.06	other
	1335	24.06	other
	1336	24.02	other
	1337	24.01	other
	1338	24.01	other
	1339	23.97	other
	1340	23.95	other
	1341	23.95	other
	1342	23.93	other
	1343	23.92	other
	1344	23.92	other
	1345	23.88	other
	1346	23.81	other
	1347	23.8	other
	1348	23.77	other
	1349	23.75	other
	1350	23.74	other
	1351	23.72	other
	1352	23.68	other
	1353	23.66	other
	1354	23.66	other
	1355	23.62	other
	1356	23.57	other
	1357	23.52	other
	1358	23.52	other
	1359	23.49	other
	1360	23.43	other
	1361	23.43	other
	1362	23.4	other
	1363	23.34	other
	1364	23.34	other
	1365	23.33	other
	1366	23.33	other
	1367	23.3	other
	1368	23.29	other
	1369	23.26	other
	1370	23.26	other
	1371	23.25	other
	1372	23.24	other
	1373	23.24	other
	1374	23.22	other
	1375	23.21	other
	1376	23.2	other
	1377	23.18	other
	1378	23.17	other
	1379	23.14	other
	1380	23.12	other
	1381	23.07	other
	1382	23.06	other
	1383	23.04	other
	1384	23.03	other
	1385	23.01	other
	1386	22.99	other
	1387	22.98	other
	1388	22.97	other
	1389	22.96	toxin
	1390	22.95	other
	1391	22.91	other
	1392	22.9	other
	1393	22.88	other
	1394	22.88	other
	1395	22.85	other
	1396	22.81	other
	1397	22.8	other
	1398	22.74	other
	1399	22.71	other
	1400	22.71	other
	1401	22.7	other
	1402	22.69	other
	1403	22.68	other
	1404	22.65	other
	1405	22.65	other
	1406	22.64	other
	1407	22.63	other
	1408	22.61	other
	1409	22.59	other
	1410	22.54	other
	1411	22.43	other
	1412	22.42	other
	1413	22.38	other
	1414	22.36	other
	1415	22.34	other
	1416	22.34	other
	1417	22.31	other
	1418	22.3	other
	1419	22.29	other
	1420	22.28	other
	1421	22.27	toxin
	1422	22.25	other
	1423	22.25	other
	1424	22.24	other
	1425	22.22	other
	1426	22.14	other
	1427	22.13	other
	1428	22.12	other
	1429	22.12	other
	1430	22.1	other
	1431	22.05	other
	1432	22.04	other
	1433	22.02	other
	1434	22.01	other
	1435	22	other
	1436	21.96	other
	1437	21.85	other
	1438	21.84	other
	1439	21.83	other
	1440	21.81	other
	1441	21.81	other
	1442	21.8	other
	1443	21.79	other
	1444	21.79	other
	1445	21.69	other
	1446	21.68	other
	1447	21.65	other
	1448	21.62	other
	1449	21.62	other
	1450	21.61	other
	1451	21.59	other
	1452	21.56	toxin
	1453	21.54	other
	1454	21.53	other
	1455	21.52	other
	1456	21.49	other
	1457	21.49	other
	1458	21.45	other
	1459	21.44	other
	1460	21.44	other
	1461	21.44	other
	1462	21.41	other
	1463	21.4	other
	1464	21.4	other
	1465	21.37	other
	1466	21.31	other
	1467	21.3	other
	1468	21.29	other
	1469	21.26	other
	1470	21.22	other
	1471	21.2	other
	1472	21.17	other
	1473	21.17	other
	1474	21.15	other
	1475	21.13	other
	1476	21.13	other
	1477	21.13	other
	1478	21.1	other
	1479	21.07	other
	1480	21.06	other
	1481	21.05	other
	1482	21.05	other
	1483	21.05	other
	1484	21.04	other
	1485	21.02	other
	1486	21.02	other
	1487	21.02	other
	1488	20.98	other
	1489	20.96	other
	1490	20.92	other
	1491	20.92	other
	1492	20.91	other
	1493	20.89	other
	1494	20.88	toxin
	1495	20.85	other
	1496	20.84	other
	1497	20.84	other
	1498	20.81	other
	1499	20.8	other
	1500	20.77	other
	1501	20.77	other
	1502	20.74	other
	1503	20.74	other
	1504	20.72	other
	1505	20.69	other
	1506	20.68	other
	1507	20.66	other
	1508	20.65	other
	1509	20.64	other
	1510	20.61	other
	1511	20.6	other
	1512	20.6	other
	1513	20.59	other
	1514	20.57	other
	1515	20.51	other
	1516	20.51	other
	1517	20.5	other
	1518	20.49	other
	1519	20.47	other
	1520	20.46	other
	1521	20.46	other
	1522	20.44	other
	1523	20.43	other
	1524	20.41	other
	1525	20.41	other
	1526	20.41	other
	1527	20.4	other
	1528	20.4	other
	1529	20.39	other
	1530	20.37	other
	1531	20.35	other
	1532	20.34	other
	1533	20.31	other
	1534	20.3	other
	1535	20.28	other
	1536	20.27	other
	1537	20.2	other
	1538	20.19	other
	1539	20.19	other
	1540	20.18	other
	1541	20.15	other
	1542	20.14	other
	1543	20.14	other
	1544	20.12	other
	1545	20.12	other
	1546	20.12	other
	1547	20.11	other
	1548	20.05	other
	1549	20.02	other
	1550	20.02	other
	1551	20.01	other
	1552	19.98	other
	1553	19.95	other
	1554	19.92	other
	1555	19.92	other
	1556	19.91	other
	1557	19.9	other
	1558	19.88	other
	1559	19.87	other
	1560	19.82	other
	1561	19.81	other
	1562	19.77	other
	1563	19.76	other
	1564	19.68	other
	1565	19.67	other
	1566	19.65	other
	1567	19.63	other
	1568	19.63	other
	1569	19.62	other
	1570	19.62	other
	1571	19.61	other
	1572	19.61	other
	1573	19.59	other
	1574	19.57	other
	1575	19.56	other
	1576	19.55	other
	1577	19.53	other
	1578	19.53	other
	1579	19.52	other
	1580	19.51	other
	1581	19.51	other
	1582	19.49	other
	1583	19.48	other
	1584	19.45	other
	1585	19.44	other
	1586	19.44	other
	1587	19.43	other
	1588	19.42	other
	1589	19.41	other
	1590	19.39	other
	1591	19.39	other
	1592	19.38	other
	1593	19.38	other
	1594	19.37	other
	1595	19.36	toxin
	1596	19.35	other
	1597	19.33	other
	1598	19.32	other
	1599	19.31	other
	1600	19.29	other
	1601	19.28	other
	1602	19.27	other
	1603	19.26	other
	1604	19.23	other
	1605	19.23	other
	1606	19.23	other
	1607	19.19	other
	1608	19.18	other
	1609	19.15	other
	1610	19.12	other
	1611	19.12	other
	1612	19.06	other
	1613	19.06	other
	1614	19.06	other
	1615	19.05	other
	1616	19.04	other
	1617	19.04	other
	1618	19	other
	1619	18.99	other
	1620	18.97	other
	1621	18.96	other
	1622	18.9	other
	1623	18.89	other
	1624	18.89	other
	1625	18.85	other
	1626	18.85	other
	1627	18.82	toxin
	1628	18.82	other
	1629	18.78	other
	1630	18.78	other
	1631	18.77	other
	1632	18.77	other
	1633	18.77	other
	1634	18.76	other
	1635	18.76	other
	1636	18.75	other
	1637	18.73	other
	1638	18.72	other
	1639	18.72	other
	1640	18.72	other
	1641	18.7	other
	1642	18.68	other
	1643	18.67	other
	1644	18.66	other
	1645	18.66	other
	1646	18.65	other
	1647	18.62	other
	1648	18.62	other
	1649	18.6	other
	1650	18.58	other
	1651	18.58	other
	1652	18.58	other
	1653	18.58	other
	1654	18.57	other
	1655	18.53	other
	1656	18.5	other
	1657	18.48	other
	1658	18.47	other
	1659	18.47	other
	1660	18.46	other
	1661	18.46	other
	1662	18.45	other
	1663	18.44	other
	1664	18.44	other
	1665	18.43	other
	1666	18.42	other
	1667	18.42	other
	1668	18.39	other
	1669	18.37	other
	1670	18.36	other
	1671	18.36	other
	1672	18.36	other
	1673	18.35	other
	1674	18.32	other
	1675	18.29	other
	1676	18.28	other
	1677	18.28	other
	1678	18.26	other
	1679	18.26	other
	1680	18.23	other
	1681	18.23	other
	1682	18.23	other
	1683	18.21	other
	1684	18.19	other
	1685	18.17	other
	1686	18.16	other
	1687	18.16	other
	1688	18.15	other
	1689	18.14	other
	1690	18.12	other
	1691	18.09	other
	1692	18.08	other
	1693	18.06	other
	1694	18.05	other
	1695	18.02	other
	1696	18.01	toxin
	1697	18	other
	1698	18	other
	1699	17.99	other
	1700	17.99	other
	1701	17.98	other
	1702	17.96	other
	1703	17.94	other
	1704	17.93	other
	1705	17.89	other
	1706	17.89	other
	1707	17.87	other
	1708	17.85	other
	1709	17.83	other
	1710	17.82	other
	1711	17.81	other
	1712	17.79	other
	1713	17.79	other
	1714	17.78	other
	1715	17.78	other
	1716	17.77	other
	1717	17.75	other
	1718	17.74	other
	1719	17.71	other
	1720	17.71	other
	1721	17.71	other
	1722	17.7	other
	1723	17.69	other
	1724	17.69	other
	1725	17.65	other
	1726	17.65	other
	1727	17.64	other
	1728	17.63	other
	1729	17.6	other
	1730	17.59	other
	1731	17.57	other
	1732	17.56	other
	1733	17.55	other
	1734	17.55	other
	1735	17.54	other
	1736	17.53	other
	1737	17.52	other
	1738	17.52	other
	1739	17.43	other
	1740	17.43	other
	1741	17.39	other
	1742	17.38	other
	1743	17.37	other
	1744	17.36	other
	1745	17.36	other
	1746	17.34	toxin
	1747	17.32	other
	1748	17.32	other
	1749	17.31	other
	1750	17.31	other
	1751	17.31	other
	1752	17.31	other
	1753	17.3	other
	1754	17.29	other
	1755	17.29	other
	1756	17.29	other
	1757	17.29	other
	1758	17.29	other
	1759	17.26	other
	1760	17.26	other
	1761	17.26	other
	1762	17.25	other
	1763	17.25	other
	1764	17.23	other
	1765	17.22	other
	1766	17.22	other
	1767	17.22	other
	1768	17.22	other
	1769	17.22	other
	1770	17.21	other
	1771	17.21	other
	1772	17.2	other
	1773	17.17	other
	1774	17.17	other
	1775	17.16	other
	1776	17.15	other
	1777	17.13	other
	1778	17.13	other
	1779	17.12	other
	1780	17.11	other
	1781	17.1	other
	1782	17.1	other
	1783	17.1	other
	1784	17.09	other
	1785	17.08	other
	1786	17.07	other
	1787	17.04	other
	1788	17.04	other
	1789	17.03	other
	1790	17.01	toxin
	1791	17	other
	1792	17	other
	1793	16.95	other
	1794	16.94	other
	1795	16.94	other
	1796	16.92	other
	1797	16.91	other
	1798	16.89	other
	1799	16.85	other
	1800	16.84	other
	1801	16.83	other
	1802	16.83	other
	1803	16.83	other
	1804	16.83	other
	1805	16.81	other
	1806	16.81	other
	1807	16.79	other
	1808	16.79	other
	1809	16.79	other
	1810	16.78	other
	1811	16.77	other
	1812	16.77	other
	1813	16.75	other
	1814	16.75	other
	1815	16.75	other
	1816	16.74	other
	1817	16.74	other
	1818	16.73	other
	1819	16.73	other
	1820	16.73	other
	1821	16.71	other
	1822	16.7	other
	1823	16.7	other
	1824	16.68	other
	1825	16.66	other
	1826	16.66	other
	1827	16.64	other
	1828	16.64	other
	1829	16.63	other
	1830	16.62	other
	1831	16.61	other
	1832	16.61	other
	1833	16.58	other
	1834	16.58	other
	1835	16.57	other
	1836	16.57	other
	1837	16.56	other
	1838	16.51	other
	1839	16.5	other
	1840	16.5	other
	1841	16.49	other
	1842	16.48	other
	1843	16.45	other
	1844	16.45	other
	1845	16.44	other
	1846	16.42	toxin
	1847	16.42	other
	1848	16.42	other
	1849	16.39	other
	1850	16.38	other
	1851	16.37	other
	1852	16.36	other
	1853	16.35	other
	1854	16.35	other
	1855	16.33	other
	1856	16.32	other
	1857	16.3	other
	1858	16.3	other
	1859	16.3	other
	1860	16.27	other
	1861	16.27	other
	1862	16.25	other
	1863	16.25	other
	1864	16.25	other
	1865	16.25	other
	1866	16.24	other
	1867	16.21	other
	1868	16.2	other
	1869	16.19	other
	1870	16.19	toxin
	1871	16.19	other
	1872	16.18	other
	1873	16.18	other
	1874	16.16	other
	1875	16.16	other
	1876	16.16	other
	1877	16.14	other
	1878	16.14	other
	1879	16.13	other
	1880	16.11	other
	1881	16.1	other
	1882	16.07	other
	1883	16.06	other
	1884	16.06	other
	1885	16.04	other
	1886	16.04	other
	1887	16.04	other
	1888	16.03	other
	1889	16.03	other
	1890	16.03	other
	1891	16.02	other
	1892	16.01	other
	1893	16.01	other
	1894	15.97	other
	1895	15.96	other
	1896	15.94	other
	1897	15.93	other
	1898	15.93	other
	1899	15.92	other
	1900	15.91	other
	1901	15.91	other
	1902	15.9	other
	1903	15.89	other
	1904	15.88	other
	1905	15.88	toxin
	1906	15.87	other
	1907	15.87	other
	1908	15.86	other
	1909	15.82	other
	1910	15.82	other
	1911	15.81	other
	1912	15.79	other
	1913	15.78	other
	1914	15.77	other
	1915	15.77	other
	1916	15.76	other
	1917	15.74	other
	1918	15.73	other
	1919	15.72	other
	1920	15.72	other
	1921	15.71	other
	1922	15.71	other
	1923	15.7	other
	1924	15.69	other
	1925	15.67	other
	1926	15.64	other
	1927	15.63	other
	1928	15.63	other
	1929	15.6	other
	1930	15.6	other
	1931	15.59	other
	1932	15.59	other
	1933	15.59	other
	1934	15.59	other
	1935	15.58	other
	1936	15.56	other
	1937	15.55	other
	1938	15.53	other
	1939	15.53	other
	1940	15.52	other
	1941	15.5	other
	1942	15.5	other
	1943	15.49	other
	1944	15.49	other
	1945	15.48	other
	1946	15.48	other
	1947	15.48	other
	1948	15.44	other
	1949	15.44	other
	1950	15.44	other
	1951	15.44	other
	1952	15.44	other
	1953	15.42	other
	1954	15.42	other
	1955	15.41	toxin
	1956	15.41	other
	1957	15.41	other
	1958	15.39	other
	1959	15.39	other
	1960	15.39	other
	1961	15.37	other
	1962	15.37	other
	1963	15.37	other
	1964	15.36	other
	1965	15.36	other
	1966	15.36	other
	1967	15.34	other
	1968	15.32	other
	1969	15.3	other
	1970	15.29	other
	1971	15.29	other
	1972	15.28	other
	1973	15.28	other
	1974	15.26	other
	1975	15.24	other
	1976	15.24	other
	1977	15.24	other
	1978	15.24	other
	1979	15.23	other
	1980	15.23	other
	1981	15.22	other
	1982	15.22	other
	1983	15.21	other
	1984	15.21	other
	1985	15.21	other
	1986	15.19	other
	1987	15.19	other
	1988	15.18	other
	1989	15.18	other
	1990	15.17	toxin
	1991	15.17	other
	1992	15.16	other
	1993	15.15	other
	1994	15.14	toxin
	1995	15.13	other
	1996	15.13	other
	1997	15.12	other
	1998	15.12	other
[truncated: 36,213 more rows]

## Sheet: Fig. 2A
Heatmap (EC50 in nM
	SS-14														Octreotide															pG1
SSTR1	3.42768	0.731139	0.200909	38.7258	0.503501	1.82597	0.917147	1.69816
SSTR2	8.15789	7.76868	27.0448	23.8276	17.7211	14.0579	15.1824	11.7824	28.0706	25.0534	31.4667	16.8268	15.5667	16.0677	1.43219	1.28875	0.859849	1.02162	0.965731	1.56332	1.41927	0.987174	0.896094	0.842743	0.2852	0.3243	0.4947	0.3913	0.7706	2.39013	2.97491	4.23253	4.67621	3.63602	3.84672
SSTR3	9.56054	9.95405	9.40595												1037	3834	458.9	1110	576	1539
SSTR4	0.662216	2.36592	4.02717	2.24388	3.53997	0.144057	1.46835	3.18606
SSTR5	5.09331	19.7242	10.666	9.35406	15.0314	43.8099	42.0718	40.3628							721.2	256.6	160.1	162.9	233.2	154.5	224.5

## Sheet: Fig. 2B
Tango-hSSTR2
log[Peptide] / M	SS-14
-5.5	98.8827	101.117	108.371	91.6285	99.2074	101.737	98.2633	102.462	99.4848	99.1097	97.154	103.736	114.095	85.9046	118.142	81.8581	113.785	86.2146
-6	110.505	108.563	92.0553	88.9832	89.3183	103.715	96.3687	93.995	95.4469	98.3602	94.02	93.5407	73.6599	100.862	94.9237	78.5408	87.3962	68.6436
-6.5	113.461	106.55	83.7961	85.7815	94.3099	100.413	87.8995	93.446	92.3728	95.7694	100.964	76.7098	82.2357	58.075	76.6943	95.9616	57.4686	51.8662
-7	105.564	109.725	80.9722	73.1282	83.7235	97.252	102.874	80.0855	84.1257	95.0145	87.5643	86.6497	42.5051	55.017	79.5243	77.9623	54.9421	51.0073
-7.5	97.8138	108.147	55.9972	56.2857	66.1694	77.3317	73.976	53.0321	55.6541	68.8841	70.5203	69.7335	28.7076	29.6019	55.8371	52.3176	31.0729	25.5712
-8	62.9923	61.0353	36.9757	25.4423	39.7782	36.7063	44.5137	30.6906	29.1632	33.5554	35.8693	31.7447	21.4802	11.837	29.0994	26.6274	15.4017	14.7535
-8.5	25.3869	28.5768	20.1112	14.5522	26.6346	20.7938	20.4765	18.7877	19.4381	0.750882	17.0386	17.6923	18.4222	19.8182	18.533	22.9066	8.91048	8.13363
-9	16.259	14.7376	10.4021	7.45328	13.3929	11.1371	10.8227	9.30962	10.9352	0.68293	9.96511	8.61917	8.6385	8.46666	9.89606	12.7077	5.40098	4.9598
-9.5	10.3107	8.86815	5.65843	5.44422	8.46338	6.07767	6.45136	7.35826	7.76183	0.724255	4.53054	4.98192	4.46789	5.15776	5.96351	8.51783	3.09548	2.81756
-10	6.73708	5.96446	3.34819	3.05452	4.85045	4.91283	4.88505	3.95507	4.76328	0.428695	2.70797	2.8411	3.24492	5.95802	4.2817	5.9172	2.47151	1.33652
-10.5	3.36981	3.62031	2.70556	2.20629	2.63816	3.5783	3.51102	2.21004	3.31586	0.577806	1.48845	2.26596	1.28568	2.27283	2.09491	2.17797	0.55123	0.563317
-11	0.106129	-0.106129	-0.125831	0.125831	0.0911368	-0.14809	0.14809	0.257605	-0.0129411	-0.0612422	0.0479286	0.0133135	0.407654	-0.407654	-0.0367528	0.0367528	-0.0167876	0.0167876
log[Peptide] / M	Octreotide
-5.5	103.531	107.617	94.0424	88.621	110.758	115.916	100.924	106.579	111.999	107.918	92.3016	99.2422	92.5899	114.275	81.0683			pipetting error
-6	101.165	95.4467	89.1623	89.415	100.484	107.774	102.49	92.6115	108.653	89.793	84.0708	85.0188	81.4354	71.3818	74.592
-6.5	109.267	88.8777	80.0393	80.6376	101.019	107.205	96.2367	90.5479	100.08	84.8384	96.1273	87.2791	102.742	62.3696	68.2257
-7		101.701		77.5926		74.4754	104.504	105.379	94.261		108.67	87.7753	75.4903		94.6988
-7.5		97.4674		76.4479		86.3926	90.2896	95.7148	91.3879		81.1695	79.2758	75.7755		67.6382
-8		100.639		79.118		80.3348	70.6735	77.4167	79.6947		93.1332	76.207	58.0974		70.0975
-8.5	81.8299	79.3685	70.488	70.1909	75.764	75.9283	76.8389	84.4516	82.1536	74.2244	85.67	86.1118	71.4203	55.2601	60.2535
-9	42.2063	56.6959	41.9146	41.743	36.6682	42.5356	50.0908	47.9725	55.5307	57.4629	70.696	51.4819	46.9333	40.9729	44.0889
-9.5	22.957	23.9258	20.5984	18.4488	19.3867	16.7014	26.7335	26.9359	26.1836	47.6165	48.0241	35.0717	37.2857	25.2262	21.988
-10	9.20437	11.968	9.29424	8.69768	7.29712	8.13073	11.7145	11.0183	10.3632	17.5605	16.917	14.8026	9.94164	8.70717	9.59228
-10.5	5.388	6.73878	3.5975	4.64036	4.64605	3.63401	7.08545	5.38398	6.09759	10.6931	11.4607	3.95093	3.38126	2.48553	2.10688
-11	0.511967	0.633413	-0.0941372	-0.216214	-0.00697353	0.1854	0.310152	0.392695	0.189052	-0.0790221	0.0777678	0.285202	0.220517	0.0802074	0.159519
log[Peptide] / M	pG1
-5.5	92.3188	87.1578	94.6021	105.876	113.74	114.651	108.806	107.693
-6	98.3249	91.3907	85.4752	102.718	107.313	109.944	109.215	104.551
-6.5	86.2228	79.7255	83.4655	99.0973	96.6825	109.251	105.033	104.872
-7	83.274	81.1686	81.6171	94.8951	91.9533	94.2317	100.094	97.1447
-7.5	81.0454	78.7408	76.3874	89.1981	86.4186	95.7188	94.9559	89.4455
-8	77.2238	74.748	74.4117	65.4801	65.5763	79.8957	89.3656	78.535
-8.5	54.1471	75.1056	68.7755	54.7633	54.8274	48.9165	47.9127	51.9453
-9	32.7999	56.0916	52.0216	38.5858	34.4559	31.2774	35.6043	31.5344
-9.5	24.0803	33.4349	33.3134	28.2398	29.9851	25.3742	23.6821	25.4261
-10	20.2112	28.3146	28.4234	24.234	23.1879	20.399	18.2768	18.5816
-10.5	20.8353	16.9045	18.8686	16.3848	15.8858	18.4538	19.8837	18.5044
-11	0.433856	-0.153471	-0.175905	-0.0411198	-0.0771897	0.046544	0.607096	0.0891473

## Sheet: Fig. 2C
SSTR2/Gi1
log[Peptide]M	SS-14							log[Peptide]M	Octreotide					log[Peptide]M	pG1
-6								-6						-6		115.124	141.729	45.1937490284446*	80.677	59.5417
-6.5								-6.5						-6.5		123.686	125.719	55.9003	75.6585	77.6922
-7		99.9819	99.9699	44.2993	96.6715	100.007		-7		81.0857				-7	138.364	112.718	125.571	45.8777	91.8291	56.1481
-7.5		84.5565	99.601	66.8962	93.5606	92.1405		-7.5		78.1035				-7.5	81.5058	62.6567	107.126	38.2753	93.1791	68.5398
-8	100.002	109.322	95.9859	99.9892	99.9878			-8	99.5769		112.754			-8	76.0618	33.5608	34.2185	54.5587	88.9824	71.4192
-8.5	117.935	102.741	118.119	77.708	71.2563	71.2135		-8.5	79.7965	71.0079	121.558			-8.5	38.053	10.911	24.3764	37.4861	52.1803	48.5692
-9	82.5327	62.1048	69.0715	82.2852	47.5727	65.7118		-9	75.5705	63.1924	42.8344			-9	26.1711	7.2103	37.2582	29.9363	38.5629	19.1994
-9.5	38.8591	7.92496	30.0057	89.8614	40.6466	39.8179		-9.5	34.014	53.6287	14.2842			-9.5	36.7168			10.9407	24.3938	1.37748
-10	32.2114	15.9136	32.4994	41.6161	36.9782	25.0199		-10	26.6888	19.4102	21.4669			-10	26.3919			7.8655	18.9322	22.0273
-10.5	1.22463	0		32.4616	10.486	13.9445		-10.5	11.8271	0	7.86457			-10.5				1.91482	7.47781	0
-11	0			17.5645	4.17912	14.2324		-11	15.9534					-11				0.320933	6.48292	0
-11.5				10.5566	5.9664	0		-11.5	10.5212	12.9058				-11.5				5.8794	12.6313	4.68467
-12				27.6476	7.86813	0.782578		-12	9.18878	19.7547				-12				4.08269	15.5807	0
-12.5				9.64642	3.11086	8.27311		-12.5	10.1543	8.45307				-12.5				9.66483	8.954	0
-13				6.96057	7.16966	0		-13	1.77583	0				-13
-13.5				23.7517	5.22977	0		-13.5	0					-13.5

## Sheet: Fig. 2D
SSTR2/Gi2
log[Peptide]M	SS-14					log[Peptide]M	Octreotide				log[Peptide]M	pG1
-5						-5					-5
-5.5						-5.5					-5.5
-6						-6					-6		103.368	84.288	89.8509	91.5166
-6.5						-6.5					-6.5		117.492128304508*	107.937	75.9408	72.8462
-7	76.0919	99.9938	99.9849			-7	67.0828	53.7477	89.98		-7	77.504	93.5503	84.8619	79.7814	68.7512
-7.5		93.6875	92.9169			-7.5	77.0323	49.9351	113.992		-7.5	62.3268	57.8277	58.7745	84.6548	66.7492
-8	99.9948	95.9545	64.1608			-8	75.3943	61.95	101.534		-8	27.2096	24.5963	27.6656	64.9031	50.1112
-8.5	78.003	104.26	78.7809			-8.5	65.5358	48.3894	85.3325		-8.5	14.5232	9.62528	8.40489	30.1698	31.4863
-9	58.2254	90.2046	108.667			-9	50.7482	33.3862	76.1344		-9	12.2056	8.76599	0	16.9987	24.0394
-9.5	47.4873	52.9852	87.3658			-9.5	18.8675	22.5666	47.3137		-9.5	0			5.07348	11.9408
-10	28.1496	37.8789	67.8077			-10	2.25682	0	21.4235		-10	5.99796			26.781	18.003
-10.5	17.184	17.1692	31.0347			-10.5	3.7098	0	28.4851		-10.5				6.12884	13.7563
-11	8.82557	7.1327	12.6127			-11	0	0	35.6628		-11				0	14.1051
-11.5	5.86804	5.7787	12.5804			-11.5	0.388877	0	52.5098		-11.5				0	10.8579
-12	5.65419	9.29868	0.895927			-12	2.58139	0	34.4687		-12				0	6.45348
-12.5	0	15.3412	8.71721			-12.5	0	13.0639	16.0337		-12.5				0	5.18857
-13	4.88978	5.60353	28.059			-13	0.00940494	0	12.9128		-13
-13.5	0	14.6631	9.88876			-13.5	0.180637	0	6.20629		-13.5

## Sheet: Fig. 2E
SSTR2/Gi3
log[Peptide]M	SS-14						log[Peptide]M	Octreotide					log[Peptide]M	pG1
-6							-6						-6		67.2062	89.5959	110.9	38.4659
-6.5							-6.5						-6.5		75.3084	82.9387	104.767	49.2514
-7	87.2081	81.7959	100.005		100.013		-7	77.2193	80.4009				-7	71.8751	62.0946	91.5084	84.1261	47.5498
-7.5	100.003	100.035	99.7103		95.9645		-7.5	75.7001	71.4266	44.8166			-7.5	51.8259	49.1482	86.819	48.3043	39.3636
-8	84.0998	89.4777	107.655	99.9902	92.1001		-8	60.0212	69.9186	59.7957	57.8432		-8	29.1905	52.1866	76.8884	16.3989	43.0615
-8.5	77.5749	88.914	108.114554036361*	83.2441	60.8787		-8.5	44.3041	59.5835	42.8069	30.0355		-8.5	14.964	41.2562	44.0256	6.22895	32.1286
-9	94.2287	91.4841	81.3204	37.8452	21.3398		-9	37.8071	54.232	32.209	15.7552		-9	6.18121	16.7299	13.1507	5.68917	11.9672
-9.5	64.0964	43.6162	82.8835	22.3614	12.2862		-9.5	22.3097	18.9784	16.6002	9.36656		-9.5	5.9482	9.81245	7.40564		4.74962
-10	33.6158	22.1855	37.2948	11.584	6.38843		-10	9.83156	4.08809	2.69837	0.637837		-10	0.190045	5.78715	0		2.15307
-10.5	21.1422	18.1248	4.2867	8.21686			-10.5	6.51424	0	0	0.75844		-10.5		0	3.64673		1.13602
-11	7.72266	4.16862	14.8683	6.32972			-11	5.50911	0	0	0.45783		-11		0	14.3975		2.81494
-11.5	6.21269	2.62748	8.81798				-11.5	0.789009	0	0			-11.5		0	0		9.72701
-12	4.30079	8.79299	27.3091				-12	3.02113	0	0			-12		0	0		9.72969
-12.5	0.270909	6.68909	7.08013				-12.5	9.25829	0	0			-12.5		0	21.4243		8.2626
-13	0	2.02937	0				-13	1.03571	0	2.73589			-13
-13.5	5.18104	1.89752	0				-13.5	2.73258	5.56664	1.50996			-13.5

## Sheet: Fig. 2F
SSTR2/GoA
log[Peptide]M								log[Peptide]M	Octreotide				log[Peptide]M	pG1
	SS-14
-6								-6			106.082		-6	107.438	89.247	69.1769	105.862	108.054	100.191
-6.5								-6.5					-6.5	108.04	96.2848	66.4131	95.4178	106.279	126.972
-7	87.5996	84.1261	88.8602	99.9926				-7	105.303	72.432	102.886		-7	119.375940713545*	95.8597	64.124	95.0498	72.5989	112.204
-7.5	99.9666		98.4306	79.0211				-7.5	118.679073793748*	93.2146			-7.5	96.9607	69.8815	57.3403	56.1581	54.7847	127.426
-8	100.482	98.2937	99.9926	119.311	100.003	100.002		-8	127.028355367177*	107.266	39.8926	83.3134	-8	82.5412	89.5304	32.6622	34.1364	36.6025	118.338
-8.5	101.942	89.2627	103.088	96.6154	115.854	102.383		-8.5	100.703	93.2382		60.4342	-8.5	58.0133	84.9016	3.64588	25.7863	20.0697	109.819
-9	82.5841	84.838	59.2401	60.8127	99.8334	39.5679		-9	55.4631	81.3119	13.3594	17.693	-9	34.035	39.5814		10.0739	13.4007	67.3338
-9.5	57.5925	61.5278	82.2433	82.7053	98.2483	42.1437		-9.5	46.6026	50.1144		9.3963	-9.5		19.0586				33.9367
-10	31.6389	34.0022	57.0818	36.9599	79.1421	16.3705		-10	8.30668	26.1672	4.4094	0	-10		0				0.662547
-10.5		16.7778	21.7734	1.61396	68.1313	8.35515		-10.5	6.05749	18.7327		0	-10.5		3.02056				0
-11		6.57432	2.76236	5.75536	53.2992	2.1403		-11	8.46288	3.77865	0	0	-11		0				1.44181
-11.5		0.99871	0.709689	0				-11.5	7.11109	5.47668			-11.5		0				0
-12		5.64191	0.129243	0				-12	7.86366	18.6075	2.50131		-12		1.00819				0
-12.5		3.90132	1.47646	0				-12.5	4.06105	0			-12.5						0
-13		0	14.5743	0				-13	0	6.48039	0		-13
-13.5		1.97788	0	0				-13.5	0	16.2695			-13.5

## Sheet: Fig. 2G
SSTR2/GoB
log[Peptide]M	SS-14				log[Peptide]M	Octreotide				log[Peptide]M	pG1
-6					-6					-6	82.528	69.7066	78.7064	100.782
-6.5					-6.5					-6.5	79.8997	92.6834	63.9962	78.1574
-7	72.1467	100.001	91.8146		-7	94.6613	97.1431			-7	94.4428	47.3584	95.3219	50.3561
-7.5	88.0067	95.8262	99.9914		-7.5	102.148	97.1151			-7.5	83.9881	40.3156	80.7518	22.0842
-8	100.003	95.9943	86.3828	99.9976	-8	107.73	92.0156	86.2974		-8	56.5664	55.8614	70.5808	11.3175
-8.5	78.0064	93.2765	79.8997	96.6858	-8.5	70.0763	86.1595	51.5414		-8.5	34.7342	48.7632	33.0068	7.14816
-9	81.7958	114.515147258543*	56.1693	61.895	-9	45.0662	37.9102	23.9144		-9	4.66374	9.59183	0	8.88073
-9.5	65.1778	56.0387	20.7342	30.5204	-9.5	25.4168	22.2025	14.9744		-9.5		5.72293	0
-10	35.0659	31.2416	8.37545	11.8805	-10	5.83014	6.20349	9.60583		-10		4.43638	0
-10.5	21.8307	26.1897		8.32122	-10.5	5.43457	8.62716	7.24926		-10.5		0	0
-11	18.7622	28.5517		5.45568	-11	5.26451	11.289	4.58765		-11		0	0
-11.5	16.8712	15.943			-11.5	5.94845	9.80398			-11.5		0	0
-12	17.6365	17.8764			-12	1.96125	0			-12		0	0
-12.5	16.117	5.94291			-12.5	5.04823	6.26233			-12.5		0	3.89469
-13	12.6104	11.6308			-13	3.1868	5.32928			-13
-13.5	11.2314	17.9884			-13.5	7.56588	0.24912			-13.5

## Sheet: Fig. 2H
Gi1												Gi2												Gi3												GoA
SS-14	LogR			Octreotide	LogR			pG1	LogR			SS-14	LogR			Octreotide	LogR			pG1	LogR			SS-14	LogR			Octreotide	LogR			pG1	LogR			SS-14	LogR			Octreotide	LogR			pG1	LogR
	Value	SEM			Value	SEM			Value	SEM			Value	SEM			Value	SEM			Value	SEM			Value	SEM			Value	SEM			Value	SEM			Value	SEM			Value	SEM			Value	SEM
	9.38053	0.219285							7.19702	0.412131			9.05859	0.125628			9.05603	0.816012			7.69223	0.111474			9.76336	0.0882843			8.83723	0.106739			7.83161	0.152974			9.70579	0.118591			9.26106	0.11604			8.65316	0.125282
	9.92137	0.119969							7.65052	0.428838			8.50583	0.125664			7.9588	0.854371			7.67881	0.111513			9.50916	0.0872042			9.08412	2.04191			8.61479	0.251506			9.76635	0.115477			9.52986	0.116991
	9.06585	0.194112			9.1847	0.20866			7.8528	0.404716			10.2095	0.125843			7.54809	0.956822			7.68583	0.111872			9.8592	0.0877823							8.46813	0.867188			10.0564	0.115458
	9.222	0.121389			9.62439	0.11783			6.98322	0.403655			9.31248	0.125865							8.25607	0.112045															9.81588	0.115513							8.85297	0.124585
													9.67802	0.125957							8.0434	0.111544
Mean	9.39744			Mean	9.40454			Mean	7.42089			Mean	9.35289			Mean	8.18764			Mean	7.87127			Mean	9.71057			Mean	8.96068			Mean	8.30484			Mean	9.83611			Mean	9.39546			Mean	8.75306
SD	0.372163			SD	0.310905			SD	0.400397			SD	0.641346			SD	0.779582			SD	0.265137			SD	0.180895			SD	0.174573			SD	0.416344			SD	0.153619			SD	0.190076			SD	0.141284
N	4			N	2			N	4			N	5			N	3			N	5			N	3			N	2			N	3			N	4			N	2			N	2
S.E.M.	0.186081			S.E.M.	0.219843			S.E.M.	0.200198			S.E.M.	0.286818			S.E.M.	0.450092			S.E.M.	0.118573			S.E.M.	0.10444			S.E.M.	0.123442			S.E.M.	0.240376			S.E.M.	0.0768093			S.E.M.	0.134404			S.E.M.	0.0999028
∆log(tau/Ka)ligand:GoA = LogR(ligand) - LogR(SST-14)												∆log(tau/Ka)ligand:GoA = LogR(ligand) - LogR(SST-14)												∆log(tau/Ka)ligand:GoA = LogR(ligand) - LogR(SST-14)												∆log(tau/Ka)ligand:GoA = LogR(ligand) - LogR(SST-14)
				Octreotide				G1.1
			∆log(tau/Ka)ligand:GoA	0.00710773				-1.97655							∆log(tau/Ka)ligand:GoA	-1.16525				-1.48162							∆log(tau/Ka)ligand:GoA	-0.749897				-1.40573							∆log(tau/Ka)ligand:GoA	-0.440651				-1.08305
			∆S.E.M.	0.288023				0.273323							∆S.E.M.	0.533711				0.310362							∆S.E.M.	0.161696				0.262085							∆S.E.M.	0.154804				0.126017
∆logR was fitted using the method described in Van Der Westhuizen et al., 2014												∆logR was fitted using the method described in Van Der Westhuizen et al., 2014												∆logR was fitted using the method described in Van Der Westhuizen et al., 2014												∆logR was fitted using the method described in Van Der Westhuizen et al., 2014
			Relative effectiveness (R.E.)	1.0165				0.0105549							Relative effectiveness (R.E.)	0.0683516				0.0329898							Relative effectiveness (R.E.)	0.17787				0.039289							Relative effectiveness (R.E.)	0.362534				0.0825945
∆Log(τ/KA)
	Gαi1	Gαi2	Gαi3	GαoA	GαoB
SS-14	0	0	0	0	0
Octreotide	0.00710773	-1.16525	-0.749897	-0.440651	-0.733386
pG1	-1.97655	-1.48162	-1.40573	-1.08305	-1.11768

## Sheet: Fig. 3B
Islet glucagon secretion
	1mM glucose									10mM glucose
vehicle	0.177375	0.191769	0.338026	0.328487	0.500597	0.300548	0.41741	0.383559	0.26654	0.0904815	0.148793	0.17315	0.358568	0.17229	0.16032	0.17731	0.176876	0.180686
pG1 (-9)	0.152817	0.179885	0.229038	0.1754	0.281664	0.267147	0.308982	0.237704	0.157428	0.10572	0.113602	0.136574	0.139178	0.139773	0.124122	0.148843	0.2037	0.168941
SS-14 (-9)	0.142327	0.165608	0.23486	0.181075	0.280354	0.237177	0.240132	0.234458	0.20653	0.081747	0.263155	0.134816	0.171626	0.11946	0.101586	0.173155	0.160955	0.192016

[truncated: 51 more sheets: Fig. 3C, Fig. 3D, Fig. 4B, Fig. 4C, Fig. 4D, Fig. 5B, Fig. 5D, Fig. 7A, Fig. S1B, Fig. S2A, Fig. S2B, Fig. S2C, Fig. S2D, Fig. S2E, Fig. S2F, Fig. S3A, Fig. S3B, Fig. S3C, Fig. S3D, Fig. S3E …]
